# Supplementary material for: Machine learning-based identification of CYBB and FCAR as potential neutrophil extracellular trap-related treatment targets in sepsis
Source: Front Immunol. 2023 Oct 13;14:1253833. doi: 10.3389/fimmu.2023.1253833 (PMC10613076; doi:10.3389/fimmu.2023.1253833)
Supplement: Supplementary file 2 [file Table_1.xls]

## Sheet: subnetwork1
genename	drugs
MMP9	15-deoxyprostaglandin J2
MMP9	16-(4-fluorophenoxy)lipoxin A4
MMP9	18alpha-glycyrrhetinic acid
MMP9	1'-acetoxychavicol acetate
MMP9	1-hydroxy-2-oxo-3,3-bis(2-aminoethyl)-1-triazene
MMP9	1-Naphthylisothiocyanate
MMP9	20-hydroxyeicosa-5(Z),14(Z)-dienoic acid
MMP9	2-(1-hydroxy-4-oxocyclohexa-2,5-dienyl)pyran-4-one
MMP9	2,2,2-trichloroethanol
MMP9	2,2',3,3',4,4',5-heptachlorobiphenyl
MMP9	2-(2-amino-3-methoxyphenyl)-4H-1-benzopyran-4-one
MMP9	2,2'-Dipyridyl
MMP9	2-(4-(2-carboxyethyl)phenethylamino)-5'-N-ethylcarboxamidoadenosine
MMP9	2-(4-isobutylphenyl)propionylmethanesulfonamide
MMP9	2-(4-morpholinyl)-8-phenyl-4H-1-benzopyran-4-one
MMP9	2-amino-1-methyl-6-phenylimidazo(4,5-b)pyridine
MMP9	2-amino-5-nitrophenol
MMP9	2-chloro-5-nitrobenzanilide
MMP9	2'-deoxythymidylyl-(3'-5')-2'-deoxyadenosine
MMP9	2-methoxy-1,4-naphthoquinone
MMP9	3,3',4,5'-tetrahydroxystilbene
MMP9	3,3'-diindolylmethane
MMP9	3,4,5,3',4'-pentachlorobiphenyl
MMP9	3,4-dihydroxyphenylethanol
MMP9	3-(4-methylphenylsulfonyl)-2-propenenitrile
MMP9	3-caffeoyl-4-dihydrocaffeoylquinic acid
MMP9	3-hydroxylup-20(29)-ene-27,28-dioic acid dimethyl ester
MMP9	3-methyladenine
MMP9	4-(4-(4-fluorophenoxy)benzenesulfonylamino)tetrahydropyran-4-carboxylic acid hydroxyamide
MMP9	4-(4-fluorophenyl)-2-(4-hydroxyphenyl)-5-(4-pyridyl)imidazole
MMP9	4-(6-bromo-1,3-benzodioxol-5-yl)-3a,4,5,9b-3H-cyclopenta(c)quinoline
MMP9	4-aminobenzamide
MMP9	4-aminophenylmercuriacetate
MMP9	4-methyl-N1-(3-phenylpropyl)benzene-1,2-diamine
MMP9	5,7-dihydroxy-6-methoxy-2-phenylchromen-4-one
MMP9	6-chloro-2,3,4,9-tetrahydro-1H-carbazole-1-carboxamide
MMP9	7-ketocholesterol
MMP9	abacavir
MMP9	Acetaldehyde
MMP9	acetovanillone
MMP9	acetyl-11-ketoboswellic acid
MMP9	Acetylcysteine
MMP9	Acrolein
MMP9	Adrenergic beta-Antagonists
MMP9	Aflatoxin B1
MMP9	AG 1879
MMP9	AICA ribonucleotide
MMP9	Air Pollutants, Occupational
MMP9	Allethrin
MMP9	Allopurinol
MMP9	allyl sulfide
MMP9	alpha-benzoylamino-1,4-naphthoquinone
MMP9	alpha-naphthoflavone
MMP9	Aluminum Oxide
MMP9	Amitrole
MMP9	anacardic acid
MMP9	anandamide
MMP9	anethole
MMP9	Angiotensin-Converting Enzyme Inhibitors
MMP9	Angiotensin Receptor Antagonists
MMP9	anthra(1,9-cd)pyrazol-6(2H)-one
MMP9	Antirheumatic Agents
MMP9	antroquinonol
MMP9	Apigenin
MMP9	Arachidonic Acid
MMP9	Aristolochic Acids
MMP9	Arsenic
MMP9	arsenic trioxide
MMP9	arsenite
MMP9	Asbestos, Crocidolite
MMP9	Asbestos, Serpentine
MMP9	Aspirin
MMP9	Atorvastatin Calcium
MMP9	Azacitidine
MMP9	baicalein
MMP9	BAY 11-7085
MMP9	Beclomethasone
MMP9	Bee Venoms
MMP9	benazepril
MMP9	Benomyl
MMP9	Benzene
MMP9	Benzo(a)pyrene
MMP9	benzyl acetate
MMP9	benzyloxycarbonylleucyl-leucyl-leucine aldehyde
MMP9	benzyloxycarbonyl-valyl-alanyl-aspartyl-fluoromethane
MMP9	beta-hexachlorocyclohexane
MMP9	biochanin A
MMP9	bis(4-hydroxycinnamoyl)methane
MMP9	bisindolylmaleimide I
MMP9	bisindolylmaleimide
MMP9	bisphenol A
MMP9	Bortezomib
MMP9	BQ 788
MMP9	bufalin
MMP9	Butadienes
MMP9	butein
MMP9	butyraldehyde
MMP9	C646 compound
MMP9	Cadmium Chloride
MMP9	Cadmium
MMP9	Calcitriol
MMP9	Camptothecin
MMP9	Capsaicin
MMP9	captax
MMP9	Carbamazepine
MMP9	carbendazim
MMP9	carvedilol
MMP9	CAY 10580
MMP9	ceric oxide
MMP9	CGS 27023A
MMP9	Chalcones
MMP9	chelerythrine
MMP9	Chloroquine
MMP9	Chlorpromazine
MMP9	Cholic Acids
MMP9	chromium hexavalent ion
MMP9	cinnamyl anthranilate
MMP9	Cisplatin
MMP9	Clofibrate
MMP9	Cobalt
MMP9	Cocaine
MMP9	Coordination Complexes
MMP9	CP-471,358
MMP9	Curcumin
MMP9	cyclo(Trp-Asp-Pro-Val-Leu)
MMP9	Cysteamine
MMP9	Cytochalasin D
MMP9	decitabine
MMP9	deguelin
MMP9	demethoxycurcumin
MMP9	destruxin B
MMP9	diallyl disulfide
MMP9	diallyl trisulfide
MMP9	Dicumarol
MMP9	Diethylhexyl Phthalate
MMP9	dihydroartemisinin
MMP9	dimethylarsinous acid
MMP9	Dinoprost
MMP9	Dinoprostone
MMP9	Diosgenin
MMP9	diphenyleneiodonium
MMP9	Disulfiram
MMP9	docetaxel
MMP9	Docosahexaenoic Acids
MMP9	Doxorubicin
MMP9	Doxycycline
MMP9	Dronabinol
MMP9	E-2-(4'-methoxybenzylidene)-benzusuberone
MMP9	embelin
MMP9	Emetine
MMP9	emulphogene BC 720
MMP9	entinostat
MMP9	Estradiol
MMP9	evodiamine
MMP9	Fenofibrate
MMP9	Fenretinide
MMP9	fexofenadine
MMP9	Fingolimod Hydrochloride
MMP9	fisetin
MMP9	Flavonoids
MMP9	fludarabine
MMP9	Fluorouracil
MMP9	Flurbiprofen
MMP9	fluvastatin
MMP9	FSL-1 lipoprotein, synthetic
MMP9	fucoidan
MMP9	fulvestrant
MMP9	Gallic Acid
MMP9	gefitinib
MMP9	gemcitabine
MMP9	geranylgeranyl pyrophosphate
MMP9	gingerol
MMP9	ginsenoside M1
MMP9	Glucosamine
MMP9	Glucose
MMP9	Glutathione
MMP9	glycitein
MMP9	Go 6976
MMP9	Heparin
MMP9	Hesperidin
MMP9	Hexachlorobenzene
MMP9	HIV Envelope Protein gp120
MMP9	Homocysteine
MMP9	Humic Substances
MMP9	Hydrocortisone
MMP9	hydroquinone
MMP9	Hydroxamic Acids
MMP9	Ibuprofen
MMP9	ICI 118551
MMP9	Immunosuppressive Agents
MMP9	indole-3-carbinol
MMP9	Indomethacin
MMP9	irinotecan
MMP9	iron protoporphyrin IX
MMP9	isoliquiritigenin
MMP9	Isoproterenol
MMP9	isoquercitrin
MMP9	isorhamnetin 3-O-glucoside
MMP9	(+)-JQ1 compound
MMP9	JTE 013
MMP9	kuguacin J
MMP9	L 663536
MMP9	letrozole
MMP9	Linoleic Acid
MMP9	lipopolysaccharide, E. coli O26-B6
MMP9	Lithocholic Acid
MMP9	lonafarnib
MMP9	Lovastatin
MMP9	Luteolin
MMP9	LYR 71
MMP9	lysophosphatidic acid
MMP9	mangiferin
MMP9	Matrix Metalloproteinase Inhibitors
MMP9	Medroxyprogesterone Acetate
MMP9	Melitten
MMP9	metacept-1
MMP9	Metformin
MMP9	Methamphetamine
MMP9	methanandamide
MMP9	Methotrexate
MMP9	methyl caffeate
MMP9	Metoprolol
MMP9	Mevalonic Acid
MMP9	Mifepristone
MMP9	monomethylarsonous acid
MMP9	morusin
MMP9	Mustard Gas
MMP9	myricetin
MMP9	N-2-(4-bromophenyl) ethyl caffeamide
MMP9	N-(2-cyclohexyloxy-4-nitrophenyl)methanesulfonamide
MMP9	N-(2(R)-2-(hydroxamidocarbonylmethyl)-4-methylpentanoyl)-L-tryptophan methylamide
MMP9	N-(3,5-bis(trifluoromethyl)phenyl)-5-chloro-2-hydroxybenzamide
MMP9	N6L peptide
MMP9	N-Acetylcysteinamide
MMP9	Nanotubes, Carbon
MMP9	naringenin
MMP9	naringin
MMP9	ND 322
MMP9	Niacinamide
MMP9	nickel chloride
MMP9	Nickel
MMP9	nickel sulfate
MMP9	Nicotine
MMP9	nimesulide
MMP9	Nitroglycerin
MMP9	nonylphenol
MMP9	NSC 74859
MMP9	O-(chloroacetylcarbamoyl)fumagillol
MMP9	oleuropein
MMP9	ON 01910
MMP9	osthol
MMP9	ovatodiolide
MMP9	oxophenylarsine
MMP9	Oxygen
MMP9	Oxypurinol
MMP9	Paclitaxel
MMP9	Paraquat
MMP9	parthenolide
MMP9	PCB 180
MMP9	Pentosan Sulfuric Polyester
MMP9	perfluorooctanoic acid
MMP9	phenethyl isothiocyanate
MMP9	Phenylephrine
MMP9	Phospholipase A2 Inhibitors
MMP9	Phytochemicals
MMP9	pimaric acid
MMP9	pioglitazone
MMP9	piperine
MMP9	pipoxolan
MMP9	platycodin D
MMP9	polyhexamethyleneguanidine
MMP9	pregna-4,17-diene-3,16-dione
MMP9	Probucol
MMP9	Progesterone
MMP9	prolinedithiocarbamate
MMP9	PS1145
MMP9	pterostilbene
MMP9	punarnavine
MMP9	pyrrolidine dithiocarbamic acid
MMP9	Raloxifene Hydrochloride
MMP9	Reactive Oxygen Species
MMP9	resveratrol
MMP9	rosiglitazone
MMP9	Roxarsone
MMP9	sanguinarine
MMP9	sargahydroquinoic acid
MMP9	SB 203580
MMP9	SB 225002
MMP9	Selenium
MMP9	shogaol
MMP9	silybin
MMP9	Simvastatin
MMP9	SN50 peptide
MMP9	sodium arsenite
MMP9	sodium bichromate
MMP9	sodium bisulfide
MMP9	Soot
MMP9	sphingosine 1-phosphate
MMP9	Staurosporine
MMP9	Streptozocin
MMP9	SU 1498
MMP9	Sulfasalazine
MMP9	Tamoxifen
MMP9	tanespimycin
MMP9	Taurocholic Acid
MMP9	tebuconazole
MMP9	temozolomide
MMP9	tephrosin
MMP9	terbinafine
MMP9	Tetrachlorodibenzodioxin
MMP9	Thalidomide
MMP9	titanium dioxide
MMP9	Titanium
MMP9	Toluene 2,4-Diisocyanate
MMP9	tomatidine
MMP9	Tosylphenylalanyl Chloromethyl Ketone
MMP9	TPD7 compound
MMP9	Tretinoin
MMP9	triadimefon
MMP9	trichostatin A
MMP9	Triclosan
MMP9	triptolide
MMP9	tungsten carbide
MMP9	tyrphostin AG 1478
MMP9	U 0126
MMP9	ursolic acid
MMP9	Valproic Acid
MMP9	Vanadates
MMP9	varespladib methyl
MMP9	Vehicle Emissions
MMP9	VI-14 flavonoid
MMP9	vorinostat
MMP9	W 7
MMP9	WJ1376-1
MMP9	WJ1398-1
MMP9	wogonin
MMP9	wortmannin
MMP9	xanthohumol
MMP9	XMD 8-92
MMP9	Y 27632
MMP9	zerumbone
MMP9	Zinc
MMP9	Zinc Oxide
MMP9	Zinc Sulfate
MMP9	zirconium oxide
MMP9	zosterin
CYBB	2,2',4,6,6'-pentachlorobiphenyl
CYBB	2,3',4,4',5-pentachlorobiphenyl
CYBB	2,4,5,2',4',5'-hexachlorobiphenyl
CYBB	3,4,5,3',4'-pentachlorobiphenyl
CYBB	Acetaldehyde
CYBB	acetovanillone
CYBB	Aflatoxin B1
CYBB	anacetrapib
CYBB	Antirheumatic Agents
CYBB	arsenic trioxide
CYBB	Cadmium Chloride
CYBB	dalcetrapib
CYBB	eckol
CYBB	Estradiol
CYBB	Ethanol
CYBB	Glucose
CYBB	lead acetate
CYBB	N-(4-O-glycerol-3-methoxybenzyl)nonivamide
CYBB	Nickel
CYBB	palytoxin
CYBB	Plant Preparations
CYBB	Polyphenols
CYBB	sulforafan
CYBB	Superoxides
CYBB	tamibarotene
CYBB	torcetrapib
CYBB	Tretinoin
CYBB	Valsartan
CYBB	vanadyl sulfate
SLC22A4	2-methyl-2H-pyrazole-3-carboxylic acid (2-methyl-4-o-tolylazophenyl)amide
SLC22A4	Acetylcysteine
SLC22A4	Aflatoxin B1
SLC22A4	Antirheumatic Agents
SLC22A4	Asbestos, Serpentine
SLC22A4	Atropine
SLC22A4	Benzo(a)pyrene
SLC22A4	Cadmium
SLC22A4	Carnitine
SLC22A4	carvedilol
SLC22A4	Cycloheximide
SLC22A4	Cyclosporine
SLC22A4	Cysteine
SLC22A4	Diltiazem
SLC22A4	Dithioerythritol
SLC22A4	Estradiol
SLC22A4	Flecainide
SLC22A4	Hydroxyurea
SLC22A4	Ipratropium
SLC22A4	Lidocaine
SLC22A4	methanethiosulfonate ethylammonium
SLC22A4	methylmercuric chloride
SLC22A4	pirinixic acid
SLC22A4	Propafenone
SLC22A4	Spironolactone
SLC22A4	Tetrachlorodibenzodioxin
SLC22A4	Tetraethylammonium
SLC22A4	Tretinoin
SLC22A4	Valproic Acid
SLC22A4	Verapamil
SLC22A4	Zidovudine
SLC22A4	zoledronic acid
FCAR	3,4,5,3',4'-pentachlorobiphenyl
FCAR	Antirheumatic Agents
FCAR	Benzo(a)pyrene
FCAR	fipronil
FCAR	Methylcholanthrene
FCAR	sulforafan
DNASE1	4-(5-benzo(1,3)dioxol-5-yl-4-pyridin-2-yl-1H-imidazol-2-yl)benzamide
DNASE1	(6-(4-(2-piperidin-1-ylethoxy)phenyl))-3-pyridin-4-ylpyrazolo(1,5-a)pyrimidine
DNASE1	Acetaminophen
DNASE1	Amiodarone
DNASE1	Ascorbic Acid
DNASE1	Cadmium Chloride
DNASE1	Ethinyl Estradiol
DNASE1	Methotrexate
DNASE1	Nickel
DNASE1	Tretinoin
DNASE1	Valproic Acid
PADI4	Aflatoxin B1
PADI4	alitretinoin
PADI4	Dimethyl Sulfoxide
PADI4	Estradiol
PADI4	Lead
PADI4	N-alpha-(2-carboxyl)benzoyl-N5-(2-chloro-1-iminoethyl)ornithine amide
PADI4	N-alpha-(2-carboxyl)benzoyl-N5-(2-fluoro-1-iminoethyl)ornithine amide
PADI4	sulforafan
S100A12	Antirheumatic Agents
S100A12	Arecoline
S100A12	Arsenic
S100A12	Asbestos, Crocidolite
S100A12	Cycloheximide
S100A12	Glucose
S100A12	Methotrexate
S100A12	miglitol
S100A12	Sodium Selenite
S100A12	Tetrachlorodibenzodioxin

## Sheet: Sheet1
FCAR	CYBB
3,4,5,3',4'-pentachlorobiphenyl	2,2',4,6,6'-pentachlorobiphenyl
Antirheumatic Agents	2,3',4,4',5-pentachlorobiphenyl
Benzo(a)pyrene	2,4,5,2',4',5'-hexachlorobiphenyl
fipronil	3,4,5,3',4'-pentachlorobiphenyl
Methylcholanthrene	Acetaldehyde
sulforafan	acetovanillone
	Aflatoxin B1
	anacetrapib
	Antirheumatic Agents
	arsenic trioxide
	Cadmium Chloride
	dalcetrapib
	eckol
	Estradiol
	Ethanol
	Glucose
	lead acetate
	N-(4-O-glycerol-3-methoxybenzyl)nonivamide
	Nickel
	palytoxin
	Plant Preparations
	Polyphenols
	sulforafan
	Superoxides
	tamibarotene
	torcetrapib
	Tretinoin
	Valsartan
	vanadyl sulfate
