# Supplementary material for: Machine learning-based identification of CYBB and FCAR as potential neutrophil extracellular trap-related treatment targets in sepsis
Source: Front Immunol. 2023 Oct 13;14:1253833. doi: 10.3389/fimmu.2023.1253833 (PMC10613076; doi:10.3389/fimmu.2023.1253833)
Supplement: Supplementary file 3 [file Table_2.xls]

## Sheet: Sheet1
TF	GENE
ETS1	MMP9-FCAR
MYC	SLC22A4-MMP9
NFE2	PADI4-MMP9
NFKB1	MMP9-FCAR-CYBB
NFKB2	MMP9-CYBB
SP1	MMP9-FCAR
SPI1	MMP9-CYBB
