# Supplementary material for: Machine learning-based identification of CYBB and FCAR as potential neutrophil extracellular trap-related treatment targets in sepsis
Source: Front Immunol. 2023 Oct 13;14:1253833. doi: 10.3389/fimmu.2023.1253833 (PMC10613076; doi:10.3389/fimmu.2023.1253833)
Supplement: Supplementary file 4 [file Table_3.xls]

## Sheet: Sheet1
Primers	Genes	Forward Sequence	Reverse Sequence
mouse	CYBB	TGTGGTTGGGGCTGAATGTC	CTGAGAAAGGAGAGCAGATTTCG
	DNASE1	TCGCTATGACATCGCTGTTATC	GTCAGGTTTGTCCCGATTGAG
	MMP9	CTGGACAGCCAGACACTAAAG	CTCGCGGCAAGTCTTCAGAG
	PADI4	TCTGCTCCTAAGGGCTACACA	GTCCAGAGGCCATTTGGAGG
	SLC22A4	TGGTATGTCAGTCGTGTTCCT	AGCCCCATCGCAGAGAAGT
	GAPDH	TCAATGAAGGGGTCGTTGAT	CGTCCCGTAGACAAAATGGT
human	CYBB	ACCGGGTTTATGATATTCCACCT	GATTTCGACAGACTGGCAAGA
	DNASE1	GCCGTGTCCCTGAAGATCG	TGGTGCATCCTGATTGAGGTT
	FCAR	TGCAATCCGGTAAATGATGCT	TGGCAGATATGAAAGGCATGG
	MMP9	TGTACCGCTATGGTTACACTCG	GGCAGGGACAGTTGCTTCT
	PADI4	CAGGGGACATTGATCCGTGTG	GGGAGGCGTTGATGCTGAA
	S100A12	AGCATCTGGAGGGAATTGTCA	GCAATGGCTACCAGGGATATGAA
	SLC22A4	TGGTAGCCTTCATACTAGGAACA	TGGCAGCAGCATATAGCCAAC
	GAPDH	GAAGGTGAAGGTCGGAGTC	GAAGATGGTGATGGGATTTC
